# Supplementary material for: Early Highly Pathogenic Porcine Reproductive and Respiratory Syndrome Virus Infection Induces Necroptosis in Immune Cells of Peripheral Lymphoid Organs
Source: Viruses. 2025 Feb 20;17(3):290. doi: 10.3390/v17030290 (PMC11946179; doi:10.3390/v17030290)
Supplement: Supplementary file 1 [file viruses-17-00290-s001.zip]

Archive with 1 entries (1 files):
- viruses-3462401-supplementary.pdf
